# Supplementary material for: The Influence of Improved Access to Alcohol-Based Hand Rub and Hand Hygiene Training in Healthcare Facilities on Hand Hygiene Adherence in Belize During COVID-19: June 2021–August 2022
Source: Int J Environ Res Public Health. 2025 Mar 28;22(4):514. doi: 10.3390/ijerph22040514 (PMC12026747; doi:10.3390/ijerph22040514)
Supplement: Supplementary file 1 [file ijerph-22-00514-s001.zip]

Archive with 1 entries (1 files):
- ijerph-3363695-supplementary.pdf
